# Supplementary material for: Crystal Structures of Antigen-Binding Fragment of Anti-Osteocalcin Antibody KTM219
Source: Int J Mol Sci. 2025 Jan 14;26(2):648. doi: 10.3390/ijms26020648 (PMC11765575; doi:10.3390/ijms26020648)
Supplement: Supplementary file 1 [file ijms-26-00648-s001.zip]

Archive with 1 entries (1 files):
- ijms-3379560-supplementary.pdf
